# Supplementary material for: Experimental and Theoretical Insights on Methylene Blue Removal from Wastewater Using an Adsorbent Obtained from the Residues of the Orange Industry
Source: Molecules. 2021 Jul 28;26(15):4555. doi: 10.3390/molecules26154555 (PMC8348386; doi:10.3390/molecules26154555)
Supplement: Supplementary file 1 [file molecules-26-04555-s001.zip]

Archive with 1 entries (1 files):
- molecules-1257784-supplementary.pdf
